# Supplementary material for: The Relationship between Parental Autonomy Support and Children’s Self-Concept in China—The Role of Basic Psychological Needs
Source: Behav Sci (Basel). 2024 May 15;14(5):415. doi: 10.3390/bs14050415 (PMC11117511; doi:10.3390/bs14050415)
Supplement: Supplementary file 1 [file behavsci-14-00415-s001.zip]

Archive with 1 entries (1 files):
- behavsci-2940517-supplementary.pdf
